# Supplementary material for: Modulation of plant growth in vivo and identification of kinase substrates using an analog-sensitive variant of CYCLIN-DEPENDENT KINASE A;1
Source: BMC Plant Biol. 2016 Sep 26;16:209. doi: 10.1186/s12870-016-0900-7 (PMC5037886; doi:10.1186/s12870-016-0900-7)
Supplement: Additional file 2: Table S1. — Primer sequences used in this study. (XLSX 28 kb) [file 12870_2016_900_MOESM2_ESM.xlsx]

## Sheet: Suppl_t1
Supplementary Table 1. Primer sequences used in this study.
Gene	Primer	Sequence (5' >3')
CDKA;1	ND10-ss_attB1:CDKcoreN	AACACAAGTTTGTACAAAAAAGCAGGCTTCAACAATGGATCAGTACGAGAAAG
(AT3G48750)	N274-Pocketss	GTGCACAGCGAGAAACGTTTGTATCTAGTTGGTGAGTATCTA
	N275-Pocketas	GAATCCATGTGCTTTTTGAGATCCAAGTCTAGATACTCACCAACT
	ND11-as_CDKcoreC:attB2	AACACCACTTTGTACAAGAAAGCTGGGTCCTAAGGCATGCCTCCAAG
CYCD2;1	dT-AP_M13	GTAAAACGACGGCCAGTTTTTTTTTTTTTT
(AT2G2249)	CYCD2;1_s1	CTCTCTACCCTAAAACACACTCAC
	M13-forward	GTAAAACGACGGCCAGT
	CYCD2;1_s2	GCAGTTCCTCAAGACAAAACC
	CYCD2;1_RT	TGGAGCAAGAACAGGGATG
	attB1-CYCD2;1_s	GGGGACAAGTTTGTACAAAAAAGCAGGCTTCAACAATGGCTGAGAATCTTGCTT
	attB2-CYCD2;1_as	GGGGACCACTTTGTACAAGAAAGCTGGGTTCATTGTTTTCTCCTCCTCTTGTT
FBA2	attB1Ad-FBA2_s	AAAAAGCAGGCTTCATGGCATCAACCTCACTCCTCAAG
(AT4G38970)	attB2Ad-FBA2_as	AGAAAGCTGGGTCTCAATAGGTGTACCCTTTGACGAACATG
IMD1	attB1Ad-IMD1_s	AAAAAGCAGGCTTCATGGCGGCGTTTTTGCAAACGAAC
(AT5G14200)	attB2Ad-IMD1_as	AGAAAGCTGGGTCTTAAACAGTAGCTGGAACTTTGGATTCCAC
PIP	attB1Ad-PIP_s	AAAAAGCAGGCTTCATGAACTTGATCCTTGCATCGTTCTC
(AT2G14260)	attB2Ad-PIP_as	AGAAAGCTGGGTCTCATCCCATAAGTGCTTTCATCTTTTCATTG
mMDH1	attB1Ad-mMDH1_s	AAAAAGCAGGCTTCATGTTCAGATCTATGCTCGTCCG
(AT1G53240)	attB2Ad-mMDH1_as	AGAAAGCTGGGTCTCACTGGTTGGCAAACTTGACT
ALDH7B4	attB1Ad-ALDH7B4_s	AAAAAGCAGGCTTCATGGGTTCGGCGAACAAC
(AT1G54100)	attB2Ad-ALDH7B4_as	AGAAAGCTGGGTCCTAACCGAAGTTAATTCCTTGCG
pfkB-like	attB1Ad-pfkB-like_s	AAAAAGCAGGCTTCATGGCATCCAACGGTGATAA
(AT2G31390)	attB2Ad-pfkB-like_as	AGAAAGCTGGGTCCTATTTCTTTTCGAGAAAGCTCCG
	attB1 adapter primer	GGGGACAAGTTTGTACAAAAAAGCAGGCT
	attB2 adapter primer	GGGGACCACTTTGTACAAGAAAGCTGGGT
